# Supplementary material for: The Early Expansion and Evolutionary Dynamics of POU Class Genes
Source: Mol Biol Evol. 2014 Sep 25;31(12):3136–47. doi: 10.1093/molbev/msu243 (PMC4245813; doi:10.1093/molbev/msu243)
Supplement: Supplementary Data [file supp_msu243_Gold_et_al_Supplimentary_File_S1_Sequence_alignment.fasta.txt]

>Aqu_1.229893
RNVDTEGIRILNLFADKFKESRIRYEYSKQYVAQQISIQYNF---EMTEQRLQ------------------------------------LFENKVLSFEEMLAMKIHLEKWLLDALQKRKGRTAISVQTKKQLLKEFENDPKPSPKDLKAISEKLGIGFEVVRVWFCNKRAKRKAGK
>Mle_POU6_ML221311a
KVATTEEDEEAHRFVQEFKARRIALKLTQSDIGEELNLRAGA---RYGQSYIS------------------------------------RMESIQLSTAIVLRMKPLLMKLLEEKERKRKKRTNFTPEQSLLLTKYFADQPRPSSSEIDDIARKIEVDRNSVKMWFNNKRQSEKFR-
>Hma_Hma2.205811
KEETNGLSTEMQRFIFDFKSRRVNLGYTQDDVGRELSALNGP---TYSQSFIS------------------------------------RFEGKQLGMKAAERMRPILESWIRSKEKKRRKRTSFSPEFINTLNEYFEKNPKPSVEEMEEIAYKINLDLNTVKVWFCNKKQSLKRST
>Aurelia_sp1_POU6[Asp_contig12522]
SKEDHGLTDEMQEFIRAFKSKRMSLGYTQEDIGRELSEMNGP---TYSQSFIS------------------------------------RFEGKQLGMKAAERMRPILEAFLQQKEKKRRRRTCFTHEAQKLLNDHFLKNPKPTPDEIQMIANELGFDLSTVKVWFCNRKQNLKRQG
>Aqu_1.225401
DEELTPAHHELKAFAEEFKTKRIQLGYTQGAVGQSLADKYSN----FAQSTIS------------------------------------RFEQMQLSPSNAATIMTVLKRWLYEAERKRKKRVVYTPHALSILNKYFLKEPRPNRQIIEMVAEELDLLPEEVRVWFCNKRQKYKTSN
>Mle_POU1b_ML18891a
ESEDHLTWSEVEGFVNEFKTKRVKLGYTQAHVGAALALVHGP---EFSQTTIS------------------------------------RFEGLQLSFPNHKKIIPILRRWLESVESKRRKRTTISSNSKEVLEQYYQTNPLPSTEEIGNLSNNLTLDKRVIRIWFQNRRAIGKRLS
>Xtr_POU6f1_378691
YDDDGINLEEIREFAKEFKIRRLSLGLTQTQVGQALTATEGP---AYSQSAIC------------------------------------RFEKLDITPKSAQKLKPVLEKWLNEAEKKRKRRTSFTPQAVEVLNAYFEKNSLPAGQEITDIAKELNYDREVVRVWFCNRRQTLKNTS
>Mmu_POU6f1_ENSMUSP00000073504
MDEDGINLEEIREFAKNFKIRRLSLGLTQTQVGQALTATEGP---AYSQSAIC------------------------------------RFEKLDITPKSAQKLKPVLEKWLMEAEKKRKRRTSFTPQAIEALNAYFEKNPLPTGQEITEIAKELNYDREVVRVWFCNRRQTLKNTS
>Hsa_POU6f1_ENSP00000373895
MDEDGINLEEIREFAKNFKIRRLSLGLTQTQVGQALTATEGP---AYSQSAIC------------------------------------RFEKLDITPKSAQKLKPVLEKWLNEAEKKRKRRTSFTPQAIEALNAYFEKNPLPTGQEITEIAKELNYDREVVRVWFCNRRQTLKNTS
>Lgi_554902
TTVDGINLDEIKEFARQFKIRRLSLGLTQTQVGQALSATEGP---AYSQSAIC------------------------------------RFEKLDITPKSAQKIKPVLERWMMEAEKKRKRRTSFTPQALDVLNQYFERNTHPSGAEMTDLSEKLNYDREVIRVWFCNKRQALKNTI
>Cte_estExt_fgenesh1_pg.C_1470009
TVVDGVNLDEIREFAKQFKIRRLSLGLTQTQVGQALSAAEGP---SYSQSAIC------------------------------------RFEKLDITPKSAQKIKPVLERWMSEAEKKRKRRTSFTPCALEVLNEHFERNTHPSGAEMTELSDKLNYEREVIRVWFCNKRQALKNTI
>Mmu_POU6f2_ENSMUSP00000037468
GEVDGVNLEEIREFAKAFKIRRLSLGLTQTQVGQALSATEGP---AYSQSAICRHTILRSHFFLPQEAQENTIASSLTAKLNPGLLYPARFEKLDITPKSAQKIKPVLERWMAEAEKKRKRRTSFTPQALEILNAHFEKNTHPSGQEMTEIAEKLNYDREVVRVWFCNKRQALKNTI
>Xtr_POU6f2_381941
GEVDGVNLEEIREFAKAFKIRRLSLGLTQTQVGQALSATEGP---AYSQSAICRHTILRSHFFLPQEAQENTIASSLTAKLNPGLLYPARFEKLDITPKSAQKIKPVLERWMAEAEKKRKRRTSFTPQALEILNAHFEKNTHPSGQEMTEIAEKLNYDREVVRVWFCNKRQALKNTI
>Hsa_POU6f2_ENSP00000344536
GEVDGVNLEEIREFAKAFKIRRLSLGLTQTQVGQALSATEGP---AYSQSAICRHTILRSHFFLPQEAQENTIASSLTAKLNPGLLYPARFEKLDITPKSAQKIKPVLERWMAEAEKKRKRRTSFTPQALEILNAHFEKNTHPSGQEMTEIAEKLNYDREVVRVWFCNKRQALKNTI
>Spu_XP785865.2
AEVDGINLEEIKEFAKAFKIRRLSLGLTQTQVGQALSQSEGP---AYSQSAIC------------------------------------RFEKLDITPKSAQKIKPVLERWMAEAEKKRKRRTSFTPQALEYLSRHFEKNTHPTGAEMTALAQELNYDREVIRVWFCNKRQALKNTI
>Dme_CG11641
NVVDGIDLDEIKEFAKAFKLRRLSLGLTQTQVGQALSVTEGP---AYSQSAIC------------------------------------MFEKLDITPKSAQKIKPVLERWMKEAEKKRKRRTSFTPQALELLNAHFERNTHPSGTEITGLAHQLGYEREVIRIWFCNKRQALKNTV
>Tca_XP968932.1
NVVDGINLDEIKDFAKAFKLRRLSLGLTQTQVGQALSVTEGP---AYSQSAIC------------------------------------RFEKLDITPKSAQKIKPVLERWMKEAEKKRKRRTSFTPQALELLNAHFERNTHPSGTEITGLAHQLGYEREVIRIWFCNKRQALKNTV
>Tad_25765_e_gw1.5.434.1
QSDIENERLGLELFAENFKQRRTKLGVTQADVGAALGNLKIAGVGCLSQSTIC------------------------------------RFESLTLSHNNMMALKPVLAAWLEKAEDKKRKRTSIAAMEKRALEAYFAIEPRPSSEKIAIIAEKLDLQKNVVR--------------
>Cel_unc86_WBGene00006818
TSDMDTDPRQLETFAEHFKQRRIKLGVTQADVGKALAHLKMPGVGSLSQSTIC------------------------------------RFESLTLSHNNMVALKPILHSWLEKAEDKKRKRTSIAAPEKRELEQFFKQQPRPSGERIASIADRLDLKKNVVRVWFCNQRQKQKRDF
>Nvectensis_513510
-----MNPRELEWFAERFKQRRIKLGVTQADVGSALAHLKIPGVGSLSQSTIC------------------------------------RFESLTLSHNNMMALKPVLTAWLEEAEDKKRKRTSIGAAEKRSLEAYFAMNPRPSSDKIASIAEKLDLSKNVVRVWFCNQRQKKKRMK
>Aurelia_sp1_POU4[Asp_contig11708]
AQDVECTPRELEWFAERFKQRRIKLGVTQADVGSALAHLKLPGVGSLSQSTIC------------------------------------RFESLTLSHNNMMALKPVLQAWLEEAEKKKRKRTSIGAAEKRSLEAYFAMQPRPSSDKIAAIAEKLDLSKNV----------------
>Acarnus_sp_POU4a
--------------------------VTQCDVGKALGNLKLPGVGSLSQSTIC------------------------------------RFESLTLSHNNMIALKPVLQAWLEEAEKKKRKRT------------------------------------------------------
>Acarnus_sp_POU4b
--------------------------VTQADVGTALGKLKIPGVGSLSQSTIC------------------------------------RFESLTLSHNNMIALKPVLQTWLENAEERKRKRT------------------------------------------------------
>Tethya_aurantia_POU4
--------------------------VTQCDVGKALANLKLPGVGALSQSTIC------------------------------------RFESLTLSHNNMIALKPVLSAWLDEAEEKKRKRT------------------------------------------------------
>Pelagia_colorata_POU4
--------------------------VTQADVGSALAHLKLPGVGSLSQSTIC------------------------------------RFESLTLSHNNMMALKPVLSAWLDEAEDKKRKRTSIGAAEKPSLEAYFAMQPRPSSDKIAAIAEKLDLSKN-----------------
>Convolutriloba_sp_POU4
--------------------------VTQADVGKSLSHLKIPGVGSLSQSTIC------------------------------------RFESLTLSHNNMVALKPVLQAWLDEAEDKKRKRTSIAAPEKRSLEAYFTVQPRPSGEKISAIAEKLDLKKN-----------------
>Notoplana_acticola_POU4
--------------------------VTQCDVGKALANLKLPGVGSLSQSTIC------------------------------------RFESLTLSHNNMIALKPVLEAWLKEAEDKKRKRTSITDAEKRSLEAYFAVQPRPSSEKIAQIAEKLYLKKN-----------------
>Stylochus_tripartitus_POU4a
--------------------------VTQADVGRALGNLKLPGVGSLSQSTIC------------------------------------RFESLTLSHNNMIALKPVLEAWLKEAEDKKRKRT------------------------------------------------------
>Stylochus_tripartitus_POU4b
--------------------------VTQADVGRALGNLKLPGVGSLSQSTIC------------------------------------RFESLTLSHNNMIALKPVLEAWLKEAEDKKRKRTSITDAEKRSLEAYFAVQPRPSSEKIAQIAEKLNLRKN-----------------
>Stylochus_tripartitus_POU4c
--------------------------VTQCDVGKALANLKLPGVGSLSQSTIC------------------------------------RFESLTLSHNNMIALKPVLEAWLKEAEDKKRKRTSITDAEKRSLEAYFAVQPRPSSEKIAQIAEKLYLKKN-----------------
>Nereis_virens_POU4
--------------------------VTQADVGSALGKLKLPGVGSLSQSTIC------------------------------------RFESLTLSHNNMIALKPVLQAWLEEAEEKKRKRTSIAAPEKRSLEAYFAVQPRPSGEKIAQIAEKLDLKKN-----------------
>Phragmatopoma_californica_POU4
--------------------------VTQADVGNALGKLKIPGVGSLSQSTIC------------------------------------RFESLTLSHNNMIALKPVLQAWLEEAEDKKRKRT------------------------------------------------------
>Kelletia_kelletii_POU4
--------------------------VTQADVGSALANLKIPGVGCLSQSTIC------------------------------------RFESLTLSHNNMIALKPILMAWLEDAEEKKRKRTSIAAPEKRSLEAYFAVQPRPSGEKIAQIAEKLDLKKN-----------------
>Hydroides_sp_POU4
--------------------------VTQADVGTALGKLKIPGVGSLSQSTIC------------------------------------RFESLTLSHNNMIALKPVLQTWLEGAEDKKRKRTSIAAPEKRSLEAYFAIQPRPSGEKIAQIAEKLDLKKN-----------------
>Acanthina_sp_POU4
--------------------------VTQADVGSALANLKIPGVGCLSQSTIC------------------------------------RFESLTLSHNNMIALKPILMAWLEDAEEKKRKRTSIAAPEKRSLEAYFAVQPRPSGEKIAQIAEKLDLKKN-----------------
>Spongilla_sp_POU4
-----------------------------------------------------------------------------------------------------VALKPILHAWLMEAERRKRKRTSIAAPEKRSLEAYFAIQPRPSGEKIAQIADKLDLKKN-----------------
>Transennella_sp_POU4
-----------------------------------------------------------------------------------------------------LVLRPILQTWLERVEDSRRRRTSITDPEKRMLEHFFRLQPKPTGEQLNAIAEKVCLKKTVVRVWFCNQRQKQKR--
>Hma_Hma2.234364
GQEVECTPRELEWFAERFKQRRIKLGVTQADVGTALAHLKLPGVGSLSQSTIC------------------------------------RFESLTLSHNNMMALKPVLSAWLDEAEDKKRKRTSIGAAEKRSLEAYFAMQPRPSSDKIAAIAEKLDLSKNVVRVWFCNQRQKKKRMK
>Cte_e_gw1.63.59.1
HHDLDCDPRELEAFAEHFKQRRIKLGVTQADVGNALGKLKLPGVGSLSQSTIC------------------------------------RFESLTLSHNNMVALKPVLLAWLEEAEERKRKRTSIAAPEKRSLEAYFTIQPRPSGEKIAQIADKLDLKKNVVRVWFCNQRQKQKRMK
>Lgi_567939
VHDTDCDPRELEAFAERFKQRRIKLGVTQADVGNALANLKIPGVGSLSQSTIC------------------------------------RFESLTLSHNNMIALKPILQTWLEDAEDKKRKRTSIAAPEKRSLEAYFAVQPRPSGEKIAQIAEKLELKKNVVRVWFCNQRQKQKRMK
>Xtr_374798
CSESETDPRELESFAERFKQRRIKLGVTQADVGSALANLKIPGVGCLSQSTIC------------------------------------RFESLTLSHNNMVALKPILEAWLEEAEDKKRKRTSIAAPEKRSLEAYFAVQPRPSSEKIAAIAEKLDLKKNVVRVWFCNQRQKQKRMK
>Spu_XP786727.1
MHDIDTDPRELEAFAERFKQRRIKLGVTQADVGKALANLKLPGVGSLSQSTIC------------------------------------RFESLTLSHNNMIALKPILAAWLDEAEDKKRKRTSIAAPEKRSLEAYFTVQPRPSSEKIAAIAEKLDLKKNVVRVWFCNQRQKQKRMK
>Xtr_POU4f3_379081
INDVESDPRELEAFAERFKQRRIKLGVTQADVGSALANLKIPGVGSLSQSTIC------------------------------------RFESLTLSHNNMIALKPVLQAWLDEAEERKRKRTSIAAPEKRSLEAYFSIQPRPSSEKIAAIAEKLDLKKNVVRVWFCNQRQKQKRMK
>Mmu_POU4f3_ENSMUSP00000025374
LSDVESDPRELEAFAERFKQRRIKLGVTQADVGAALANLKIPGVGSLSQSTIC------------------------------------RFESLTLSHNNMIALKPVLQAWLEEAEERKRKRTSIAAPEKRSLEAYFAIQPRPSSEKIAAIAEKLDLKKNVVRVWFCNQRQKQKRMK
>Hsa_POU4f3_ENSP00000230732
LSDVESDPRELEAFAERFKQRRIKLGVTQADVGAALANLKIPGVGSLSQSTIC------------------------------------RFESLTLSHNNMIALKPVLQAWLEEAEERKRKRTSIAAPEKRSLEAYFAIQPRPSSEKIAAIAEKLDLKKNVVRVWFCNQRQKQKRMK
>Dme_acj6_POUI_CG9151
HPDTDTDPRELEAFAERFKQRRIKLGVTQADVGKALANLKLPGVGALSQSTIC------------------------------------RFESLTLSHNNMIALKPILQAWLEEAEEKKRKRTSIAAPEKRSLEAYFAVQPRPSGEKIAAIAEKLDLKKNVVRVWFCNQRQKQKRIV
>Tca_XP972320.1
HPDADTDPRELEAFAERFKQRRIKLGVTQADVGKALANLKLPGVGALSQSTIC------------------------------------RFESLTLSHNNMIALKPILQAWLEEAEEKKRKRTSIAAPEKRSLEAYFAVQPRPSGEKIAAIAEKLDLKKNVVRVWFCNQRQKQKRMK
>Xtr_POU4f2_374486
MSDVDADPRDLEAFAERFKQRRIKLGVTQADVGSALANLKIPGVGSLSQSTIC------------------------------------RFESLTLSHNNMIALKPILQAWLEEAEEKKRKRTSIAAPEKRSLEAYFAIQPRPSSEKIAAIAEKLDLKKNVVRVWFCNQRQKQKRMK
>Mmu_POU4F2_ENSMUSP00000034115
MSDVDADPRDLEAFAERFKQRRIKLGVTQADVGSALANLKIPGVGSLSQSTIC------------------------------------RFESLTLSHNNMIALKPILQAWLEEAEEKKRKRTSIAAPEKRSLEAYFAIQPRPSSEKIAAIAEKLDLKKNVVRVWFCNQRQKQKRMK
>Hsa_POU4f2_ENSP00000281321
MSDVDADPRDLEAFAERFKQRRIKLGVTQADVGSALANLKIPGVGSLSQSTIC------------------------------------RFESLTLSHNNMIALKPILQAWLEEAEEKKRKRTSIAAPEKRSLEAYFAIQPRPSSEKIAAIAEKLDLKKNVVRVWFCNQRQKQKRMK
>Mmu_POU4f1_ENSMUSP00000060798
ICDSDTDPRELEAFAERFKQRRIKLGVTQADVGSALANLKIPGVGSLSQSTIC------------------------------------RFESLTLSHNNMIALKPILQAWLEEAEEKKRKRTSIAAPEKRSLEAYFAVQPRPSSEKIAAIAEKLDLKKNVVRVWFCNQRQKQKRMK
>Hsa_POU4f1_ENSP00000366413
ICDSDTDPRELEAFAERFKQRRIKLGVTQADVGSALANLKIPGVGSLSQSTIC------------------------------------RFESLTLSHNNMIALKPILQAWLEEAEEKKRKRTSIAAPEKRSLEAYFAVQPRPSSEKIAAIAEKLDLKKNVVRVWFCNQRQKQKRMK
>Xtr_POU4f1_387053
ALMAKTDPRELEAFAERFKQRRIKLGVTQADVGSALANLKIPGVGSLSQSTIC------------------------------------RFESLTLSHNNMIALKPILQAWLEEAEEKKRKRTSIAAPEKRSLEAYFAVQPRPSSEKIAAIAEKLDLKKNVVRVWFCNQRQKQKRMK
>Cel_ceh18_WBGene00000441
SGDDRIDMNELEAFAQTFKKQRIKFGFTQGDVGVALGKRYGT---DFSQTTIS------------------------------------RFEALNLSFKNMCKLRPLLKEWLADVEKRRRKRTNLDMNQRNALDTFFALNPRPDHDKMTDIANSLELDRDVVRVWFCNRRQKMRRVD
>Oca_POU1_g4621.t1
SCERPEQLKELERFATEFKTRRQKLGFTQTHVGQALATVQGT---DFSQTTIC------------------------------------RFENLQLSYKNACKLKPILEKWLDEAEKRRKRRTTISIPGKEALEKHFLRQQKPSPKEITKIANYLQLEKEVVRVWFCNRRQREKRIR
>Aqu_POU1_gi167859584
VDPESPEVKNLEAFAVSFKSRRVKLGYTQTNVGQALASVHGT---NFSQTTIC------------------------------------RFENLQLSYKNAQKLKPILEKWLEEAERHRKRRTTIGMSAKERLEQHFQVQPKPSSSDITKVADSLNLDKEVIRVWFCNRRQREKRVR
>Rhabdocalyptus_dawsoni_POU1b
--------------------------YTQTSVGQALAMVHGT---DFSQTTIC------------------------------------RFENLQLSYKNAMKLSPILGRWLEEAGRRRKRRTTIS--KFDSLEIQFRKQSKPSSQDITRVADDLQLEKE-----------------
>Pleurobrachia_sp_POU1
-------------------------YTQTNVGGALASVHGT---DFSQTTIC-------------------------------------RFENLQLSFKNACKLMPILRKWHDETERKRKRRTTIGVSAKDNLEQHFERQSKPSSQEIQAIAKSLGLEKE-----------------
>Agaricia_sp_POU1
-------------------------FTQTNVGAALASVHGT---DFSQTTIC-------------------------------------RFENLQLSFKNACKLKPILARWLEEAGRRRKRRTTIGLTAKEHLEDHFLKQPKPSSQEIIRIAEGLRLDRE-----------------
>Aurelia_sp1_POU1[Asp_GU296360.1]
YQTMVSDAQELERFATGFKMRRIKLGYTQTNVGAALAKLDGT---DFSQTTIC------------------------------------RFENLQLSYKNACKLKPLLEAWLEKAERKRKRRTTIGLHAKEMLERYFQRQPKPSSLEVFGIAEGLKLDKEVVRVWFCNRRQREKRIK
>Fungia_sp_POU1
--------------------------FTQTNVGAALATVHGT---DFSQTTIC------------------------------------RFENLQLSFKNACKLKPILARWLEEAERRRKRRTTIGLTAKEHLEEHFLKQPKPSSQEIIRIAEGLRLDRE-----------------
>Cte_POU1_gw1.80.17.1
DSVDSADLRELEQFALNFKSRRIKLGFTQTNVGESLAKVHGS---VFSQTTIC------------------------------------RFENLQLSYKNACKLRPILEQWLHDAERRRKRRTTISALAKDALEAHFTRQPKPSSYDIARVASSLRLDKEVVRVWFCNRRQRDKRVK
>Mle_POU3like_noHomeo_ML056933a
MQLSTAIVLRMKPLLNRLLDETDRKKSKSNSGGSKSRKSTPN---YQRQTPPH------------------------------------KTPVYQRSASVPAGGSTVNNWNYQVPH-------------------------------------------------------------
>Nvectensis_531288
??VDPSKLRELEEFATQFKLRRIKLGFTQTNVGAALAAVHGT---DFSQTTIC------------------------------------RFENLQLSFKNACKLKPILARWLEEAERRRKRRTTIGLAAKEALENHFMKQTKPSSPEIVRIADGLRLDKEVVRVWFCNRRQREKRVK
>Mle_POU1_ML063328a
AVGNPPELKTLEDFANEFKIRRIKLGYTQTNVGGALASVHGT---DFSQTTIC------------------------------------RFENLQLSFKNACKLMPILRKWLEETERKRKRRTTIGVSAKDNLEQHFERQSKPSSQEIQAIAKSLGLEKEVVRVWFCNRRQREKRVK
>Xtr_POU1f1_373727
IDMDSPEIRELEKFANEFKVRRIKLGYTQTNVGEALAAVHGS---EFSQTTIC------------------------------------RFENLQLSFKNACKLKSILSKWLDEAERKRKRRTTISIAAKEALESHFGEQSKPSSQEIMRMAEGLNLEKEVVRVWFCNRRQREKRVK
>Mmu_POU1f1_ENSMUSP00000075258
IDMDSPEIRELEQFANEFKVRRIKLGYTQTNVGEALAAVHGS---EFSQTTIC------------------------------------RFENLQLSFKNACKLKAILSKWLEEAERKRKRRTTISVAAKDALERHFGEHSKPSSQEIMRMAEELNLEKEVVRVWFCNRRQREKRVK
>Hsa_POU1f1_ENSP00000342931
IDMDSPEIRELEKFANEFKVRRIKLGYTQTNVGEALAAVHGS---EFSQTTIC------------------------------------RFENLQLSFKNACKLKAILSKWLEEAERKRKRRTTISIAAKDALERHFGEQNKPSSQEIMRMAEELNLEKEVVRVWFCNRRQREKRVK
>Hsa_POU5f2_NM_153216.1
PEDISGILKELQQLAKELRQKRLSLGYSQADVGIAVGALFGK---VLSQTTIC------------------------------------RFEAQQLSVANMWKLRPLLKKWLKEVESGKWRRASRERRIGNSLEKFFQRCPKPTPQQISHIAGCLQLQKDVVRVWFYNRSKMGSRPT
>Mmu_POU5f2_NM_029315.1
PEDVSAIQKEMEQLAKELRQKRMTLGYSQADVGFAVGAMFGK---VLSQTTIC------------------------------------RFEAQQLSLANMWKLRPLLKMWLEEVDARKRRRASRERRIGSNLEKLFLQCPEPTPQQISYIAGRLRLQKDLVQVWFSNRSQMGSWPT
>Mmu_POU5f1_ENSMUSP00000025271
SQDMKALQKELEQFAKLLKQKRITLGYTQADVGLTLGVLFGK---VFSQTTIC------------------------------------RFEALQLSLKNMCKLRPLLEKWVEEADARKRKRTSIENRVRWSLETMFLKCPKPSLQQITHIANQLGLEKDVVRVWFCNRRQKGKRSS
>Hsa_POU5f1_ENSP00000259915
SQDIKALQKELEQFAKLLKQKRITLGYTQADVGLTLGVLFGK---VFSQTTIC------------------------------------RFEALQLSFKNMCKLRPLLQKWVEEADARKRKRTSIENRVRGNLENLFLQCPKPTLQQISHIAQQLGLEKDVVRVWFCNRRQKGKRSS
>Tca_XP968439.1
LQQASGNPQAQNQFAKTFKQRRIKLGFTQGDVGLAMGKLYGN---DFSQTTIS------------------------------------RFEALNLSFKNMCKLKPLLQKWLEDADRRRKKRTSIETSVRVALEKAFVQNPKPTSEEISMLADGLCMEKEVVRVWFCNRRQKEKRIN
>Spu_001015510_NP.1
HVEEQTDLEELEQFARTFKQRRIKLGFTQGDVGLAMGKLYGN---DFSQTTIS------------------------------------RFEALNLSFKNMCKLKPLLQKWLDDADRRRKKRTSIETNIRISLEKSFLMQPKPTSEEIVLLGEQMGMEKEVVRVWFCNRRQKEKRIN
>Cte_156286
PPEENCDLEELEMFAKQFKRRRIELGFTQGDVGLAMGKLYGN---DFSQTTIS------------------------------------RFEALNLSFKNMCKLKPLLQKWLEDADRRRKKRTSIDSTIRVALEKSFLVNSKPSSEDISMLADRLNMEREVIRVWFCNRRQKEKRIN
>Xtr_POU2f3_396012
VPDEPSDLEELEKFAKTFKQRRIKLGFTQGDVGLAMGKLYGN---DFSQTTIS------------------------------------RFEALNLSFKNMCKLKPLLEKWLNDAERKRKKRTSIETNIRLTLEKRFQDNPKPSSEEISMIAEQLVMEKEVVRVWFCNRRQKEKRIN
>Mmu_POU2f3_ENSMUSP00000034513
GNDEPTDLEELEKFAKTFKQRRIKLGFTQGDVGLAMGKLYGN---DFSQTTIS------------------------------------RFEALNLSFKNMCKLKPLLEKWLNDAERKRKKRTSIETNIRLTLEKRFQDNPKPSSEEISMIAEQLSMEKEVVRVWFCNRRQKEKRIN
>Hsa_POU2f3_ENSP00000260264
GADEPSDLEELEKFAKTFKQRRIKLGFTQGDVGLAMGKLYGN---DFSQTTIS------------------------------------RFEALNLSFKNMCKLKPLLEKWLNDAERKRKKRTSIETNIRLTLEKRFQDNPKPSSEEISMIAEQLSMEKEVVRVWFCNRRQKEKRIN
>Lgi_576912
QLEENIDLEELEQFAKTFKRRRIELGFTQGDVGLAMGKLYGN---DFSQTTIS------------------------------------RFEALNLSFKNMCKLKPLLHKWLEDANRRRKKRTSIDTTIRVALEKGFLANPKPLSEEITQLADSLNMEKEVVRVWFCNRRQKEKRIN
>Xtr_POU2f1_396832
SLEEPSDLEELEQFAKTFKQRRIKLGFTQGDVGLAMGKLYGN---DFSQTTIS------------------------------------RFEALNLSFKNMCKLKPLLEKWLNDAERRRKKRTSIETNIRVALEKSFLENQKPTSEEITMIADQLNMEKEVIRVWFCNRRQKEKRIN
>Hsa_POU2f1_ENSP00000356836
SLEEPSDLEELEQFAKTFKQRRIKLGFTQGDVGLAMGKLYGN---DFSQTTIS------------------------------------RFEALNLSFKNMCKLKPLLEKWLNDAERRRKKRTSIETNIRVALEKSFLENQKPTSEEITMIADQLNMEKEVIRVWFCNRRQKEKRIN
>Mmu_POU2f1_ENSMUSP00000027850
SLEEPSDLEELEQFAKTFKQRRIKLGFTQGDVGLAMGKLYGN---DFSQTTIS------------------------------------RFEALNLSFKNMCKLKPLLEKWLNDAERRRKKRTSIETNIRVALEKSFMENQKPTSEDITLIAEQLNMEKEVIRVWFCNRRQKEKRIN
>Xtr_POU2f2_390172
HPEEPNDLEELEQFARTFKQRRIKLGFTQGDVGLAMGKLYGN---DFSQTTIS------------------------------------RFEALNLSFKNMCKLKPLLQKWLSDAERRRKKRTSIETNVRYALEKSFIANQKPTSEEILVIAEQLKMEKEVIRVWFCNRRQKEKRIN
>Mmu_POU2F2
HPEEPSDLEELEQFARTFKQRRIKLGFTQGDVGLAMGKLYGN---DFSQTTIS------------------------------------RFEALNLSFKNMCKLKPLLEKWLNDAERRRKKRTSIETNVRFALEKSFLANQKPTSEEILLIAEQLHMEKEVIRVWFCNRRQKEKRIN
>Hsa_POU2f2_ENSP00000292077
HPEEPSDLEELEQFARTFKQRRIKLGFTQGDVGLAMGKLYGN---DFSQTTIS------------------------------------RFEALNLSFKNMCKLKPLLEKWLNDAERRRKKRTSIETNVRFALEKSFLANQKPTSEEILLIAEQLHMEKEVIRVWFCNRRQKEKRIN
>Dme_PDM2_CG12287
SPEETTDLEELEQFAKTFKQRRIKLGFTQGDVGLAMGKLYGN---DFSQTTIS------------------------------------RFEALNLSFKNMCKLKPLLQKWLEDADRRRKKRTSIETTVRTTLEKAFLMNCKPTSEEISQLSERLNMDKEVIRVWFCNRRQKEKRIN
>Dme_nubbin_CG6246
SPEETTDLEELEQFAKTFKQRRIKLGFTQGDVGLAMGKLYGN---DFSQTTIS------------------------------------RFEALNLSFKNMCKLKPLLQKWLDDADRRRKKRTSIETTIRGALEKAFLANQKPTSEEITQLADRLSMEKEVVRVWFCNRRQKEKRIN
>Oca_POU3_g6880.t1
DQGNQPTPTELEAFAKMFKQKRIKLGFTQADVGQAL-TDYGN---PFSQTTIC------------------------------------RFEALQLSFKNMVKLRPLLHRWLEDAEKKRKKRTSIESSTKGLLEKHFTLHPKPSAQEINNLAAQLNLEKEVIRVWFCNRRQKEKRSH
>Acarnus_sp_POU1
--------------------------YTQTNVGQALAEVHGT---DFSQTTIC------------------------------------RFENLQLSYKNALKLKPILEKWLEEAERRRKRRTSIGVAAKETLERHFHGQPKPSSTDITKIADGLQLEKE-----------------
>Haliclona_sp_POU1
--------------------------YTQTNVGQALAEVHGT---DFSQTTIC------------------------------------RFENLQLSYKNAQKLRPILEKWLEEAERRRKRRTTIGMNAKERLEQHFQMQPKPSSNDINKVADGLNLDKE-----------------
>Rhabdocalyptus_dawsoni_POU1a
-------------------------------------------------------------------------------------------------------------------DRRRKRRTTISVNAKDSLEIQFRKQSKPSSQDITRVADDLQLEKEVVRVWFCNRRQREKRVK
>Tad_16489_gw1.5.1356.1
??EDTPTSDDLEQFAKQFKQRRIKLGYTQADVGLALGSLYGN---VFSQTTIC------------------------------------RFEALQLSFKNMCKLKPLLNKWLEQADRKRKKRTSIEVAVKGALENHFLKQSKPSAQDIGSLANTLQLDKEVVRVWFCNRRQKEKRL?
>Nvectensis_531381
ADDDTPTSDDLEQFAKQFKQRRIKLGFTQADVGLALGTLYGN---VFSQTTIC------------------------------------RFEALQLSFKNMCKLKPLLQKWLEEADRKRKKRTSIEVAVKGALENHFCKSPKPTAQEISALAENLGLDKEVVRVWFCNRRQKEKRMT
>Spu_XP782909.2
IEDDAPSSDDLEQFAKTFKQRRIKLGYTQADVGLALGTLYGN---VFSQTTIC------------------------------------RFEALQLSFKNMCKLKPLLAKWLEEADRKRKKRTSIEVTIKGALENAFLKQPKPSAQEISALADGLQLEKEVVRVWFCNRRQKEKRMT
>Rhabdocalyptus_dawsoni_POU3
--------------------------YTQADVGLALGTLYGS---VFSQTTIC------------------------------------RFEALQLSFKNMCKLKPFLHKWLQEADRRRKKRTSIEIGVKNVLENHFVKQQKPVAHDITRLASSLGLEKE-----------------
>Agaricia_sp_POU3
--------------------------FTQADVGLALGTLYGN---VFSQTTIC------------------------------------RFEALQLSFKNMCKLKPLLAKWLEEADRKRKKRTSIEVAVKGALENHFCKNPKPSAQEIGGLAENLGLDKE-----------------
>Anthopleura_elegantissima_POU3
--------------------------FTQADVGLALGTLYGN---VFSQTTIC------------------------------------RFEALQLSFKNMCKLKPLLQKWLEEADRKRKKRTSIEVAVKGALENHFCKNAKPSAQEITHLADNLSLDKE-----------------
>Convolutriloba_sp_POU3
--------------------------FTQADVGLALGTLYGN---VFSQTTIC------------------------------------RFEALQLSFKNMCKLKPLLTKWLDEAERKRKKRTSIEVSIKNALEHNFHIQPKPSAHEISALANSLQLEKE-----------------
>Notoplana_acticola_POU3
--------------------------FTQADVGLALGTLYGN---VFSQTTIC------------------------------------RFEALQLSFKNMCKLKPLLQKWLQEADRKRKKRTSIEVAIKVALEDHFAKQPKPSAPEITGLANQLGLDKE-----------------
>Stylochus_tripartitus_POU3
--------------------------FTQADVGLALGTLYGN---VFSQTTIC------------------------------------RFEALQLSFKNMCKLKPLLQKWLQEADRKRKKRTSIEVSIKVALEDHFAKQPKPSAQEISGLASQLGLEKE-----------------
>Nereis_virens_POU3
--------------------------FTQADVGLALGTLYGN---VFSQTTIC------------------------------------RFEALQLSFKNMCKLKPLLQKWLEEADRKRKKRTSIEVTVKGALEQHFLKCPKPAAQEISHLADSLQLEKE-----------------
>Kelletia_kelletii_POU3a
--------------------------FTQADVGLALGTLYGN---VFSQTTIC------------------------------------RFEALQLSFKNMCKLKPLIQKWLEEADRKRKKRTSIEVTVKGALESHFVKCPKPSAAEITQLADQLQLEKE-----------------
>Kelletia_kelletii_POU3b
--------------------------FTQADVGLALGTLYGN---VFSQTTIC------------------------------------RFEALQLSFKNMCKLKPLLQKWLEEADRKRKKRTSIEVTVKGALESHFIKCPKPSAAEITHLADQLQLEKE-----------------
>Crassostrea_gigas_POU3
--------------------------FTQADVGLALGTLYGN---VFSQTTIC------------------------------------RFEALQLSFKNMCKLKPLLQKWLEEADRKRKKRTSIEVTVKGALENHFMKQPKPAAQEISQLAEQLQLEKE-----------------
>Aurelia_sp1_POU3[Asp_contig24139]
DDDTSPSSDDLEQFAKEFKQRRIKLGFTQADVGLALGTLYGN---VFSQTTIC------------------------------------RFEALQLSFKNMCKLKPLLAKWLEEADRKRKKRTSIEVSVKGVLESYFCKNPKPSAQEIGSLAEQLQLEKEVVRVWFCNRRQKEKRMT
>Nvectensis_534080
??TDPTTPDELSTFAKQFRQRRVALGFTQADVGVALGTLYGN---VLSQT---------------------------------------RFEALQLSLKNMCKLKPLLQKWLQETDKKRKRRTIIEKNVKGVLENHFEKMPRPSTSDISSLAESLGLDREVVRVWFCNRRQKERRVS
>Cel_ceh6_POU3_WBGene00000431
DDSEQTCPDDLEGFAKQFKQRRIKLGYTQADVGVALGTLYGN---IFSQT---------------------------------------RFEALQLSFKNMCKLKPLLFKWLEEADRKRKKRTSIEVNVKSRLEFHFQSNQKPNAQEITQVAMELQLEKEVVRVWFCNRRQKEKRIA
>Tca_XP968364.1
GEDETPTSDDLEAFAKQFKQRRIKLGFTQADVGLALGTLYGN---VFSQTTIC------------------------------------RFEALQLSFKNMCKLKPLLQKWLEEADRKRKKRTSIEVSVKGALEQHFHKQPKPSAQEISSLADSLQLEKEVVRVWFCNRRQKEKRMT
>Dme_VVL_CG10037
GEEDTPTSDDLEAFAKQFKQRRIKLGFTQADVGLALGTLYGN---VFSQTTIC------------------------------------RFEALQLSFKNMCKLKPLLQKWLEEADRKRKKRTSIEVSVKGALEQHFHKQPKPSAQEITSLADSLQLEKEVVRVWFCNRRQKEKRMT
>Mmu_POU3f4_ENSMUSP00000077354
SDEETPTSDELEQFAKQFKQRRIKLGFTQADVGLALGTLYGN---VFSQTTIC------------------------------------RFEALQLSFKNMCKLKPLLNKWLEEADRKRKKRTSIEVSVKGVLETHFLKCPKPAAQEISSLADSLQLEKEVVRVWFCNRRQKEKRMT
>Xtr_POU3f4_394614
SDEETPTSDELEQFAKQFKQRRIKLGFTQADVGLALGTLYGN---VFSQTTIC------------------------------------RFEALQLSFKNMCKLKPLLNKWLEEADRKRKKRTSIEVSVKGVLETHFLKCPKPAAQEISSLADSLQLEKEVVRVWFCNRRQKEKRMT
>Hsa_POU3f4_ENSP00000362296
SDEETPTSDELEQFAKQFKQRRIKLGFTQADVGLALGTLYGN---VFSQTTIC------------------------------------RFEGLQLSFKNMCKLKPLLNKWLEEADRKRKKRTSIEVSVKGVLETHFLKCPKPAAQEISSLADSLQLEKEVVRVWFCNRRQKEKRMT
>Xtr_POU3f1_375233
SDEDAPSSDDLEQFAKQFKQRRIKLGFTQADVGLALGTLYGN---VFSQTTIC------------------------------------RFEALQLSFKNMCKLKPLLNKWLEETDRKRKKRTSIEVGVKGALENHFLKCPKPSAHEITSLADSLQLEKEVVRVWFCNRRQKEKRMT
>Hsa_POU3f1_ENSP00000362103
SDEDAPSSDDLEQFAKQFKQRRIKLGFTQADVGLALGTLYGN---VFSQTTIC------------------------------------RFEALQLSFKNMCKLKPLLNKWLEETDRKRKKRTSIEVGVKGALESHFLKCPKPSAHEITGLADSLQLEKEVVRVWFCNRRQKEKRMT
>Mmu_POU3f1_NP_035271.1
SDEDAPSSDDLEQFAKQFKQRRIKLGFTQADVGLALGTLYGN---VFSQTTIC------------------------------------RFEALQLSFKNMCKLKPLLNKWLEETDRKRKKRTSIEVGVKGALESHFLKCPKPSAHEITGLADSLQLEKEVVRVWFCNRRQKEKRMT
>Xtr_POU3f3_395146
SDEDTPTSDDLEQFAKQFKQRRIKLGFTQADVGLALGTLYGN---VFSQTTIC------------------------------------RFEALQLSFKNMCKLKPLLNKWLEEADRKRKKRTSIEVSVKGALESHFLKCPKPSAQEITNLADSLQLEKEVVRVWFCNRRQKEKRMT
>Mmu_POU3f3_ENSMUSP00000052088
SDEDTPTSDDLEQFAKQFKQRRIKLGFTQADVGLALGTLYGN---VFSQTTIC------------------------------------RFEALQLSFKNMCKLKPLLNKWLEEADRKRKKRTSIEVSVKGALESHFLKCPKPSAQEITNLADSLQLEKEVVRVWFCNRRQKEKRMT
>Hsa_POU3f3_ENSP00000355001
SDEDTPTSDDLEQFAKQFKQRRIKLGFTQADVGLALGTLYGN---VFSQTTIC------------------------------------RFEALQLSFKNMCKLKPLLNKWLEEADRKRKKRTSIEVSVKGALESHFLKCPKPSAQEITNLADSLQLEKEVVRVWFCNRRQKEKRMT
>Xtr_POU3f2_388482
SDEDTPTSDDLEQFAKQFKQRRIKLGFTQADVGLALGTLYGN---VFSQTTIC------------------------------------RFEALQLSFKNMCKLKPLLNKWLEEADRKRKKRTSIEVSVKGALESHFLKCPKPSAQEITSLADSLQLEKEVVRVWFCNRRQKEKRMT
>Mmu_POU3f2_ENSMUSP00000063809
SDEDTPTSDDLEQFAKQFKQRRIKLGFTQADVGLALGTLYGN---VFSQTTIC------------------------------------RFEALQLSFKNMCKLKPLLNKWLEEADRKRKKRTSIEVSVKGALESHFLKCPKPSAQEITSLADSLQLEKEVVRVWFCNRRQKEKRMT
>Hsa_POU3f2_ENSP00000329170
SDEDTPTSDDLEQFAKQFKQRRIKLGFTQADVGLALGTLYGN---VFSQTTIC------------------------------------RFEALQLSFKNMCKLKPLLNKWLEEADRKRKKRTSIEVSVKGALESHFLKCPKPSAQEITSLADSLQLEKEVVRVWFCNRRQKEKRMT
>Lgi_576885
SDEDTPTSDDLEAFAKQFKQRRIKLGFTQADVGLALGTLYGN---VFSQTTIC------------------------------------RFEALQLSFKNMCKLKPLLQKWLEEADRKRKKRTSIEVTVKGALESHFLQQPKPAAPEITHLADSLQLEKEVVRVWFCNRRQKEKRMT
>Cte_gw1.32.54.1
SDEDAPTSDDLEQFAKQFKQRRIKLGFTQADVGLALGTLYGN---VFSQTTIC------------------------------------RFEALQLSFKNMCKLKPLLQKWLEEADRKRKKRTSIEVTVKGALESHFMKQPKPSAQEITHLADSLQLEKEVVRVWFCNRRQKEKRMT
>Xtr_373349
NEEVSAILTSIRGICKELKQKRVALGYTQGDIGHALGILYGK---MFSQTTIC------------------------------------RFESLQLTFKNMCKLKPLLEQWLGEAE-------------------------------------------------------------
>Xtr_POU5f1_379114
SEEEAPNSGEMEQFAKDLKHKRITMGYTQADVGYALGVLFGK---TFSQTTIC------------------------------------RFESLQLSFKNMCKLKPLLRSWLHEVEQKRKHRTSIENNVKRTLETYFMQCPKPSAQEIAQIARELNMEKDVVRVWFCNRRQKGKRQV
>Xtr_oct25_379118
NEEEVPSESEMEQFAKDLKHKRVSMGYTQADVGYALGVLYGK---MFSQTTIC------------------------------------RFESLQLSFKNMCQLKPFLERWLVEAERKRKRRTNIENIVKGTLESYFMKCSKPGAQEMVQIAKELNMDKDVVRVWFCNRRQKGKRQG
>Hec_Polynem
DESAAITTDDLEAFAKEFKRKRIKLGFTQSDVGLGLGSLYGN---IFSQTTIC------------------------------------RFEALQLSFKNMCKLQPLLVKWLDEMDRKRKKRTSIDLTLKETLEMYFIKHQKPSGHDITEIAMQLNLEKEVVRVWFCNRRQKEKRLL
>Sme_POU_P1
-------LDFIKQFTKEFKQFRQNLGVTQMEVGQSMKYYLKS---DFSQTTIC------------------------------------RFESMTLASTNMFELIPYFRKWISKVYRKQRIQFTRFQLKKMESLFQTVKHTQITPHVYKKYAKELKLSEKQIRCWFTKRRRSDRMHK
>Tribolium_gi270009219_lim1
----------------------------------------------------------------------------------------------------------------------RGPRTTIKAKQLEILKTAFSQTPKPTRHIREQLAKETGLPMRVIQVWFQNKRSKERRLK
>Nematostella_gi229619776_LIM1
----------------------------------------------------------------------------------------------------------------------RGPRTTIKAKQLEALKSTFAATPKPSRNIREKLAQETGLNMRVIQVWFQNRRSKERRLK
>Pan_gi76573889_Lhx1
----------------------------------------------------------------------------------------------------------------------RGPRTTIKAKQLETLKAAFAATPKPTRHIREQLAQETGLNMRVIQVWFQNRRSKERRMK
>Amphimedon_gi340376253_Lhx3
----------------------------------------------------------------------------------------------------------------------KRPRTTISQKQLDLLKTAYCVSPKPSRHVRQELSDKTGLDMRVVQVWFQNKRAKDKRTK
>Tribolium_gi295798064_lim3
----------------------------------------------------------------------------------------------------------------------KRPRTTITAKQLETLKNAYNNSPKPARHVREQLSQDTGLDMRVVQVWFQNRRAKEKRLK
>Pan_gi332846409_zincfinger3
----------------------------------------------------------------------------------------------------------------------KRLRTTITPEQLEILYQKYLLDSNPTRKMLDHIAHEVGLKKRVVQVWFQNTRARERKGQ
>Tribolium_gi270004902_Znfinger2
----------------------------------------------------------------------------------------------------------------------KRLRTTILPEQLDYLYQKYQIESNPSRKMLENIAREVGLKKRVVQVWFQNTRARERKGQ
>Pan_gi114557210_Lhx8
----------------------------------------------------------------------------------------------------------------------KRARTSFTADQLQVMQAQFAQDNNPDAQTLQKLAERTGLSRRVIQVWFQNCRARHKKHV
>Nematostella_gi82621617_LHX6_8
----------------------------------------------------------------------------------------------------------------------KRVRTTFTEDQLQILQANFNIDSNPDGQDLERIAQLTGLSKRVTQVWFQNSRARQKKYG
>Tribolium_gi270004863_arrowhead
----------------------------------------------------------------------------------------------------------------------KRVRTTFTEEQLQVLQANFQLDSNPDGQDLERIAQITGLSKRVTQVWFQNSRARQKKHM
>Amphimedon_gi184191101_NK5_6_7b
----------------------------------------------------------------------------------------------------------------------KRKRQVFSGVQTTELEKHFETSSYIDSKERERLAEKIGLHPDQVKVWFQNRRTKRSRQS
>Amphimedon_gi184191103_NK5_6_7
----------------------------------------------------------------------------------------------------------------------KKGRATFSGNQIDELEKAFVSTQYLTNSERSRLAERLDLSESQVKIWFQNRRTKCRRTA
>Nematostella_gi82621539_VAX_ANTP
----------------------------------------------------------------------------------------------------------------------KRSRTSFTPAQLDRLEDEFRVDMYVVGLKRMKLANDLNLSERQVKVWFQNRRMKYKRER
>Nematostella_gi74039490_moxC
----------------------------------------------------------------------------------------------------------------------RKERTVFSKYQLTELEREFCRNNYLTRLRRYEIAVSLDLGERQVKVWFQNRRMKWKRGR
>Nematostella_gi74039492_moxD
----------------------------------------------------------------------------------------------------------------------RKERTAFSKHQLQELENEFIRNNYLTRLRRYEIAVSLDLTERQVKVWFQNRRMKWKRVK
>Pan_gi305410868_MSX1
----------------------------------------------------------------------------------------------------------------------RKPRTPFTTAQLLALERKFRQKQYLSIAERAEFSSSLSLTETQVKIWFQNRRAKAKRLQ
>Nematostella_gi168693291_Msx
----------------------------------------------------------------------------------------------------------------------RKPRTPFTTSQLLALERKFRQKQYLSIAERAEFSASLNLTETQVKIWFQNRRAKAKRLH
>Pan_gi332870059_GBX1
----------------------------------------------------------------------------------------------------------------------RRRRTAFTSEQLLELEKEFHCKKYLSLTERSQIAHALKLSEVQVKIWFQNRRAKWKRIK
>Tribolium_gi91091012_AGAP003670PA
----------------------------------------------------------------------------------------------------------------------RKPRVLFSQAQVYELERRFKQQKYLSAPEREQMAQGLKLTPTQVKIWFQNRRYKSKRQT
>Amphimedon_gi340375568_hypothetical
----------------------------------------------------------------------------------------------------------------------RKLRTVFTEKQLEGLETKFSEKKYLSVPDRMELANRLELSETQVKTWFQNRRMKCKKQQ
>Amphimedon_gi167859579_Prox2
----------------------------------------------------------------------------------------------------------------------KKPRTAFSREQVSELEKKFTERKYLSSAERGELAEKLKLSDMQVKTWFQNRRMKFKRQN
>Pan_gi114615795_Pax4
----------------------------------------------------------------------------------------------------------------------HRNRTIFSPSQAEALEKEFQRGQYPDSVARGKLATATSLPEDTVRVWFSNRRAKWRRQE
>Pan_gi114593819_Paired
----------------------------------------------------------------------------------------------------------------------RRIRTTFTSAQLKELERVFAETHYPDIYTREELALKIDLTEARVQVWFQNRRAKFRKQE
>Tribolium_gi86515406_orthodenticle2
----------------------------------------------------------------------------------------------------------------------RRERTTFTRAQLDVLEALFGKTRYPDIFMREEVALKINLPESRVQVWFKNRRAKCRQQQ
