# Supplementary material for: The Early Expansion and Evolutionary Dynamics of POU Class Genes
Source: Mol Biol Evol. 2014 Sep 25;31(12):3136–47. doi: 10.1093/molbev/msu243 (PMC4245813; doi:10.1093/molbev/msu243)
Supplement: Supplementary Data [file supp_msu243_Gold_et_al_Supplimentary_File_S2_ASR_Starting_Tree.newick.txt]

((Aqu_1.225401:0.6373590297145563,(((((Xtr_POU6f2381941:0.012895710019651285,(Hsa_POU6f2ENSP00000344536:0.0026738165095948063,Mmu_POU6f2ENSMUSP00000037468:0.0026738165095948063):0.010221893510056479):0.1252727492285607,(Xtr_POU6f1378691:0.044471681067082436,(Mmu_POU6f1ENSMUSP00000073504:0.011875752655466199,Hsa_POU6f1ENSP00000373895:0.011875752655466199):0.03259592841161624):0.09369677818112954):0.053706686272338044,Spu_XP785865.2:0.19187514552055002):0.03757344891004233,((Dme_CG11641:0.022778452320171172,Tca_XP968932.1:0.022778452320171172):0.12811212704229008,(Cte_fgenesh1_pg.C1470009:0.06200238263253538,Lgi_554902:0.06200238263253538):0.08888819672992587):0.07855801506813109):0.2578559039432955,(Hma2.205811_Hma:0.20579316536242756,Asp_contig12522:0.20579316536242756):0.28151133301146025):0.15005453134066843):0.19462970154258663,((((((((((Xtr_POU3f2388482:0.018559091240172076,(Mmu_POU3f2ENSMUSP00000063809:0.004707400965798192,Hsa_POU3f2ENSP00000329170:0.004707400965798192):0.013851690274373885):0.04603909355961322,(Xtr_POU3f4394614:0.01852625009965725,(Mmu_POU3f4ENSMUSP00000077354:0.008652464245495928,Hsa_POU3f4ENSP00000362296:0.008652464245495928):0.009873785854161321):0.04607193470012805):0.025730953581858118,(((Hsa_POU3f1ENSP00000362103:0.005405840115140448,Mmu_POU3f1NP035271.1:0.005405840115140448):0.0175375851044684,Xtr_POU3f1375233:0.02294342521960885):0.04301982817405292,((Mmu_POU3f3ENSMUSP00000052088:0.0049387750230290295,Hsa_POU3f3ENSP00000355001:0.0049387750230290295):0.013638890967991979,Xtr_POU3f3395146:0.01857766599102101):0.04738558740264076):0.024365884987981645):0.045234203086997826,Spu_XP782909.2:0.13556334146864124):0.03503415834172413,((Cte_gw1.32.54.1:0.03952530846067848,Lgi_576885:0.03952530846067848):0.07967131714055653,(Tca_XP968364.1:0.03286761850691172,Dme_VVLCG10037:0.03286761850691172):0.08632900709432328):0.051400874209130365):0.06308272628996991,(Asp_contig24139:0.1122196409841485,Nvectensis_531381:0.1122196409841485):0.12146058511618679):0.1627835661841716,(((POU5f2_NM029315.1_Mmu:0.0633015967613621,POU5f2_NM153216.1_Hsa:0.0633015967613621):0.10375308925447191,(Mmu_POU5f1ENSMUSP00000025271:0.06284726483266523,Hsa_POU5f1ENSP00000259915:0.06284726483266523):0.10420742118316878):0.10375882341217707,(Xtr_373349:0.18650823062516983,(Xtr_oct25379118:0.1068757900647514,Xtr_POU5f1379114:0.1068757900647514):0.07963244056041843):0.08430527880284125):0.12565028285649582):0.06082615865905838,((Spu_001015510NP.1:0.19442038351332241,(((Mmu_POU2f3ENSMUSP00000034513:0.01704028293120141,Hsa_POU2f3ENSP00000260264:0.01704028293120141):0.027049467841636865,Xtr_POU2f3396012:0.044089750772838276):0.09233445060993051,(((Mmu_POU2F2:0.0052422601091177135,Hsa_POU2f2ENSP00000292077:0.0052422601091177135):0.030329246794564113,Xtr_POU2f2390172:0.03557150690368183):0.05884421498995068,(Xtr_POU2f1396832:0.031180091029993806,(Mmu_POU2f1ENSMUSP00000027850:0.020349872304893935,Hsa_POU2f1ENSP00000356836:0.020349872304893935):0.010830218725099872):0.0632356308636387):0.042008479489136274):0.05799618213055363):0.05033163563068835,((Tca_XP968439.1:0.11337979679414589,(Dme_nubbinCG6246:0.05890361264024746,Dme_PDM2CG12287:0.05890361264024746):0.05447618415389843):0.0537362590954345,(Cte_156286:0.08858923945333008,Lgi_576912:0.08858923945333008):0.07852681643625031):0.07763596325443037):0.21253793179955452):0.14080266680398623,(((Spu_XP786727.1:0.1422987539391507,(((Hsa_POU4f1ENSP00000366413:0.005669539937751378,Mmu_POU4f1ENSMUSP00000060798:0.005669539937751378):0.05854465285604077,(Xtr_374798:0.040950289322131905,Xtr_POU4f1387053:0.040950289322131905):0.02326390347166024):0.03763971334101379,((Xtr_POU4f3379081:0.029348727588189516,(Mmu_POU4f3ENSMUSP00000025374:0.00472977374732797,Hsa_POU4f3ENSP00000230732:0.00472977374732797):0.024618953840861546):0.03710793621674985,((Mmu_POU4F2ENSMUSP00000034115:0.0038157089545094447,Hsa_POU4f2ENSP00000281321:0.0038157089545094447):0.010480640435715727,Xtr_POU4f2374486:0.014296349390225171):0.05216031441471419):0.035397242329866574):0.04044484780434476):0.038003642763710155,((Dme_acj6POUICG9151:0.02861498708216531,Tca_XP972320.1:0.02861498708216531):0.09490278835951127,(Cte_egw1.63.59.1:0.07658865505420959,Lgi_567939:0.07658865505420959):0.046929120387466994):0.056784621261184276):0.05197919588884614,(Nvectensis_513510:0.0797562306209515,(Asp_contig11708:0.03135387875331641,Hma_Hma2.234364:0.03135387875331641):0.048402351867635085):0.1525253619707555):0.3658110251558445):0.09582691265339127,(Aqu_POU1gi167859584:0.36419918644462385,((Nvectensis_531288:0.15017647657973898,Asp_GU296360.1:0.15017647657973898):0.12672316428695407,((Xtr_POU1f1373727:0.06422285601271516,(Mmu_POU1f1ENSMUSP00000075258:0.02380329515316404,Hsa_POU1f1ENSP00000342931:0.02380329515316404):0.04041956085955112):0.1310840254087593,Cte_POU1gw1.80.17.1:0.19530688142147445):0.0815927594452186):0.08729954557793079):0.32972034395631894):0.1380692008562001);
